# Supplementary material for: SWATH-MS Based Proteomic Profiling of Prostate Cancer Cells Reveals Adaptive Molecular Mechanisms in Response to Anti-Androgen Therapy
Source: Cancers (Basel). 2021 Feb 9;13(4):715. doi: 10.3390/cancers13040715 (PMC7916382; doi:10.3390/cancers13040715)
Supplement: Supplementary file 1 [file cancers-13-00715-s001.zip]

Archive with 2 entries (2 files):
- Tables S1-S4.xlsx
- cancers-1057912 Supplementary Materials-done.docx
