# Supplementary material for: SWATH-MS Based Proteomic Profiling of Prostate Cancer Cells Reveals Adaptive Molecular Mechanisms in Response to Anti-Androgen Therapy
Source: Cancers (Basel). 2021 Feb 9;13(4):715. doi: 10.3390/cancers13040715 (PMC7916382; doi:10.3390/cancers13040715)
Supplement: Supplementary file 1 [file cancers-13-00715-s001.zip › Tables S1-S4.xlsx]

## Sheet: Table S1
Table S1: Dysregulated molecular networks in response to androgen and anti-androgen treatment
Note: Molecular networks are ordered based on the Score given by IPA analysis
DHT vs Control (DEPs)
Top Diseases and Functions	Score	Focus Molecules	Dysregulated molecules in Network
RNA Post-Transcriptional Modification, Cellular Assembly and Organization, Cancer	67	30	AHCYL1,APC(complex),CDC5L,CPNE3,DDX21,DDX23,FEN1,FIP1L1,HNRNPA2B1,HNRNPK,LRRC59,Mapk,NOLC1,P-TEFb,PLCB4,PRPF8,RPL15,SF3B2,SNRPB,SNRPD1,SNRPD3,SNRPE,SNRPF,SNX12,SRP54,SRRM2,STAU1,SULT1A1,TNKS1BP1,TPX2,TRUB1,U1 snRNP,USP39,YBX1,snRNP
RNA Post-Transcriptional Modification, Molecular Transport, RNA Trafficking	55	30	ACIN1,ALYREF,BCLAF1,CHTOP,CTSA,EIF4H,EWSR1,GLB1,HNRNPA1,HNRNPAB,HNRNPD,HNRNPR,HNRNPUL1,ILF3,LARP1,MRPS5,PABPC1,PABPN1,PI3K(complex),RBM8A,RBMXL1,RNPS1,SAFB,SARNP,SNRPA,SRSF11,SYNCRIP,TAF15,THRAP3,TRA2B,U2AF2
Protein Synthesis, RNA Damage and Repair, Cancer	52	29	60S ribosomal subunit,C1orf116,EIF4A,EIF4B,ERK,EXOSC6,Eif4g,FAM120C,FAU,MRPL13,MRPL44,MRPL46,MRPL47,NIFK,PTGR2,RPL14,RPL22L1,RPL24,RPL26,RPL27,RPL28,RPL29,RPL32,RPL35,RPS10,RPS13,RPS17,RPS18,RPS19,RPS3A,RPS8,Ribosomal 40s subunit,Rnr,SRRM1,SRSF3
RNA Damage and Repair, Cellular Assembly and Organization, Cellular Function and Maintenance	45	26	ACO1,ATPase,BPHL,BTF3,CD3,EDF1,EGLN,FKBP2,G6PD,GRB10,Growth hormone,H1-2,H1-5,HMGN1,HMGN2,Holo RNA polymerase II,MACROH2A1,NAPA,NOP2,NSF,Pkc(s),RPL18,RPL18A,RPL6,RPL7,SELENBP1,SERPINA7,SLC25A1,SLC25A11,STAT5a/b,Srebp,VPS4A,VPS4B,Vps/Vta1 Complex,ZNF609
DNA Replication, Recombination, and Repair, Cell Death and Survival, Hereditary Disorder	45	26	CDK1,CLIC4,CLPB,DCD,DNAJC13,EIF4G1,FUS,G3BP1,HBB,HDAC2,Hsp70,Hsp90,KMT2C,LARP4B,LTF,MDC1,MRE11,MYO1D,PARP,PDLIM5,PRKDC,PSPC1,PURA,RNA polymerase II,RPA,RPL4,STUB1,TKFC,TMPO,TRAP/Media,TSSK2,UBAP2L,Vegf,caspase,cytochrome C
DHT+BIC vs Control (DEPs)
RNA Post-Transcriptional Modification, Cancer	60	30	ACIN1,AHSG,ALYREF,Akt,CCDC124,CDK4/6,CHERP,CHTOP,EMC2,ERBIN,EWSR1,FUS,H2AJ,HNRNPA0,HNRNPH3,ILF3,ITIH2,LRRC59,LTF,LYRM7,MTORC2,NOP58,PYM1,RAB35,RRM2,SARNP,SF3B2,SRSF2,TAF15,Transportin,U2AF1/U2AF1L5,U2AF2,U2af,YBX3,YLPM1
Protein Synthesis, RNA Damage and Repair, Cancer	57	29	60S ribosomal subunit,ANK3,ATP6V0C,CPNE3,ENO2,ERK,Eif4g,FEN1,Fgf,GLG1,HMGN1,HMGN2,HNRNPAB,HNRNPDL,HNRNPUL2,HSD17B10,LARP1,Ngf,RPL10,RPL10A,RPL13A,RPL17,RPL18,RPL22L1,RPL23A,RPL24,RPL27,RPL29,RPL3,RPL32,RPL36,RPL4,RPL7A,RPL7L1,Sos
RNA Post-Transcriptional Modification, Cancer, Cell Death and Survival	57	29	BRIX1,Complement component 1,DDX21,DDX23,DDX3Y,EIF4B,EXOSC6,H1-0,HNRNPK,HNRNPR,HNRNPU,IK,Jnk,P-TEFb,RPS10,RPS13,RPS15,RPS17,RPS18,RPS19,RPS24,RPS29,RPS7,Ribosomal 40s subunit,Rnr,SERBP1,SNRNP70,SNRPB,SNRPD1,SNRPD2,SNRPD3,SNRPF,SNRPG,THYN1,snRNP
Protein Synthesis, Developmental Disorder, Hereditary Disorder	46	25	CALD1,Cofilin,Cyclin E,ERK1/2,ERLIN2,FTO,HNRNPA1,HNRNPA3,LDL-cholesterol,MRPL1,MRPL17,MRPL44,MRPL47,MRPL58,Mitochondrial complex 1,Mlc,N-Cadherin,NADH dehydrogenase,NAT10,NDUFA10,NDUFA7,NDUFB4,NDUFS1,NDUFS2,PDGF BB,PRKAR2B,QTRT1,RPL6,RPS8,SLC12A6,Secretase gamma,TMPO,TRA2B,TRPC6,YBX1
Cell Cycle, Cancer, Endocrine System Disorders	44	24	ACTG1,AFP,ATP5PO,ATPase,BTF3,Ck2,DDX3X,DEK,EDF1,FBL,G3BP1,G3BP2,HISTONE,Histone h3,Holo RNA polymerase II,Hsp70,KHDRBS1,Mucin,NT5DC1,PUM1,Pkc(s),RBM14,RNA polymerase II,SETD7,SMARCA4,STAU1,SUB1,TFIIH,TNKS1BP1,TOM1L2,TOP2B,UBAP2L,Ubiquitin,VCP,ZC3H15
DHT+ENZ vs Control (DEPs)
Protein Synthesis, RNA Damage and Repair, Cancer	63	30	60S ribosomal subunit,AHSG,Complement component 1,DDX21,EMG1,FAM98B,FAU,FTSJ3,FXR2,H1-10,H1-2,H1-5,HNRNPU,MTDH,NAT10,NFkB (complex),RPL17,RPL18,RPL18A,RPL27,RPL29,RPL35A,RPL4,RPL7,RPL7L1,RPLP0,RPLP1,RPS10,RPS19,RRS1,Ribosomal 40s subunit,Rnr,SERBP1,THYN1,UBTF
RNA Post-Transcriptional Modification, Protein Synthesis, Molecular Transport	57	28	ACIN1,Akt,CDK4/6,CHTOP,CUTA,Cyclin A,Cyclin D,E2f,FUS,H1-4,HNRNPAB,HNRNPD,HNRNPDL,ILF3,ITIH2,LARP1,LTF,LUC7L2,Limk,MCM6,N-Cadherin,NOP2,PABPN1,PITPNA,PNN,PTGR2,PYM1,RAB35,RAB3D,RBMXL1,SARNP,STAU1,SYNCRIP,YBX1,ZC3H15
RNA Post-Transcriptional Modification, Cell Cycle, DNA Replication, Recombination, and Repair	57	28	ATRX,CALD1,DCD,DDX23,DDX3X,DDX5,DENR,EIF4G1,EIF4H,EWSR1,Eif4g,G3BP1,G3BP2,GOSR1,Growth hormone,H2AZ2,HNRNPA2B1,Histone H1,IK,Jnk,KHDRBS1,MDC1,MIA2,P-TEFb,PI3K p85,PLCB4,PRKRA,RBM3,SFPQ,SNRPB,SNRPD2,SNRPE,STXBP2,TMPO,snRNP
Developmental Disorder, Hereditary Disorder, Metabolic Disease	31	18	A2M,AMPK,ATP2B4,Actin,Alpha tubulin,BCR (complex),Cofilin,DHRS13,EGLN,ENO2,ENSA,ERK,GC,HDL,HMGN1,HMGN2,Hsp27,IFN Beta,IMPDH2,Immunoglobulin,Ldh (complex),MT-CYB,Mek,Mitochondrial complex 1,NCDN,NDUFA7,NDUFS2,NLRX1,PAK4,PARP,PICALM,SELENBP1,TF,caspase,hemoglobin
Cellular Assembly and Organization, Cellular Function and Maintenance, Cell Cycle	26	16	26s Proteasome,BTF3,CD3,COPS2,CYP51A1,Calmodulin,Ck2,Creb,DBN1,DCTN1,DCTN2,DEK,EDF1,F Actin,FEZ2,HBB,HNRNPR,Histone h3,Histone h4,Holo RNA polymerase II,Hsp70,Hsp90,IKK (complex),NUDCD3,NUMA1,PI3K (complex),POLR2B,RNA polymerase II,SCOC,TCR,TRAP/Media,TUBB3,Vegf,estrogen receptor,tubulin
DNA Replication, Recombination, and Repair, Cell Death and Survival, Neurological Disease	24	15	ABCA2,ADAMTS7,ALDH16A1,ALDH4A1,ATP6V1F,COL13A1,COPS5,DCD,DERA,FAS,FBXO22,FEN1,FIGN,GLB1L,GOT,GYG1,HSPA5,IGH,LARP4B,MTMR3,N6AMT1,PRPF39,PRPF8,SF3B2,THOP1,TMEM165,TNF,TP53,UBC,UBL5,USP54,WBP11,beta-estradiol,mir-224,phosphatidylinositol triphosphate
BIC vs Control (DEPs)
Protein Synthesis, Cancer	64	32	60S ribosomal subunit,BRIX1,CCDC124,DDX54,FBL,FTSJ3,FXR2,G3BP2,GNL2,HNRNPU,LARP1,MYBBP1A,NAT10,NCL,NFkB (complex),NOP2,RPL10,RPL17,RPL18,RPL22L1,RPL23A,RPL24,RPL29,RPL36,RPL4,RPL6,RPL7L1,RPL8,RPS17,RPS18,RPS29,RRS1,Rnr,STAU1,YTHDF3
RNA Post-Transcriptional Modification, Molecular Transport, RNA Trafficking	58	30	ACIN1,ALYREF,Akt,BCLAF1,CDK4/6,CHERP,CHTOP,EIF4A,EIF4H,EWSR1,EXOSC6,GOT,HNRNPH3,ITIH2,LRRFIP1,LUC7L2,LUC7L3,N-Cadherin,PITPNA,RBM25,RBM39,RBMXL1,RNPS1,RRM2,SARNP,SF3B2,SFPQ,SLC35B2,SRRM2,SRSF11,SRSF2,SRSF3,SRSF5,SRSF9,U2AF2
RNA Post-Transcriptional Modification, Protein Synthesis, Infectious Diseases	58	30	ABCF1,ADAR,AHCY,AHSG,COMT,COPS5,DDX3X,DDX5,FBXO22,FECH,FUS,GGH,HBB,HNRNPA3,HNRNPAB,HNRNPK,HNRNPR,ILF3,KHDRBS1,LRRC59,MDC1,MYO1D,PABPC1,Pkc(s),RNA polymerase II,RPA,SUB1,TFIIH,TMPO,TNPO2,UBAP2L,XPO5,XRN2,YBX1,hemoglobin
Protein Synthesis, RNA Post-Transcriptional Modification, Gene Expression	55	29	20s proteasome,CIRBP,DDRGK1,ERK1/2,FAM98B,HNRNPA1,HNRNPDL,IDE,MIA2,MRPL1,MRPL17,MRPL19,MRPL41,MRPL44,MRPL47,MRPS26,MRPS9,PRDX2,PSMB,PSMB3,PSMB4,PSMB6,Proteasome PA700/20s,RBM3,RBMX,SAFB,SERBP1,SH3GLB2,TAF15,TRA2B,Transportin,U2AF1/U2AF1L5,U2af,UBA5,YLPM1
RNA Post-Transcriptional Modification, Cellular Assembly and Organization, Protein Synthesis	47	26	CDC5L,Complement component 1,DDX17,DDX23,EIF3,EIF3H,EIF4B,EIF4G1,ERK,Eif4g,FAU,HNRNPA2B1,HNRNPD,IK,LSM2,P-TEFb,PLCB4,PSIP1,PTGR2,RPS10,RPS15,RPS19,Ribosomal 40s subunit,SF3B6,SNRPB,SNRPD1,SNRPD2,SNRPE,SNRPG,SPAG4,Spliceosome,TRUB1,U1 snRNP,USP39,snRNP
Cell Cycle, Cell Morphology, Cellular Assembly and Organization	35	21	AP3D1,ATG7,Actin,Alpha tubulin,CALD1,CDK1/2,CENPE,CLTA,Ck2,Cofilin,Collagen Alpha1,DCTN2,DEK,Dynein,E2f,FLNB,G3BP1,H1-0,HAT1,HCFC1,Hat,Jnk,KTN1,LARP4B,Limk,MAP1B,MPP5,MRE11,MTDH,PAK4,Pak,STMN1,UBA6,histone deacetylase,thymidine kinase
ENZ vs Control (DEPs)
Protein Synthesis, RNA Damage and Repair, Cancer	64	32	60S ribosomal subunit,BRIX1,CCDC124,DDX54,FBL,FTSJ3,FXR2,G3BP2,GNL2,HNRNPU,LARP1,MYBBP1A,NAT10,NCL,NFkB (complex),NOP2,RPL10,RPL17,RPL18,RPL22L1,RPL23A,RPL24,RPL29,RPL36,RPL4,RPL6,RPL7L1,RPL8,RPS17,RPS18,RPS29,RRS1,Rnr,STAU1,YTHDF3
RNA Post-Transcriptional Modification, Molecular Transport, RNA Trafficking	58	30	ACIN1,ALYREF,Akt,BCLAF1,CDK4/6,CHERP,CHTOP,EIF4A,EIF4H,EWSR1,EXOSC6,GOT,HNRNPH3,ITIH2,LRRFIP1,LUC7L2,LUC7L3,N-Cadherin,PITPNA,RBM25,RBM39,RBMXL1,RNPS1,RRM2,SARNP,SF3B2,SFPQ,SLC35B2,SRRM2,SRSF11,SRSF2,SRSF3,SRSF5,SRSF9,U2AF2
RNA Post-Transcriptional Modification, Protein Synthesis, Infectious Diseases	58	30	ABCF1,ADAR,AHCY,AHSG,COMT,COPS5,DDX3X,DDX5,FBXO22,FECH,FUS,GGH,HBB,HNRNPA3,HNRNPAB,HNRNPK,HNRNPR,ILF3,KHDRBS1,LRRC59,MDC1,MYO1D,PABPC1,Pkc(s),RNA polymerase II,RPA,SUB1,TFIIH,TMPO,TNPO2,UBAP2L,XPO5,XRN2,YBX1,hemoglobin
Protein Synthesis, RNA Post-Transcriptional Modification, Gene Expression	55	29	20s proteasome,CIRBP,DDRGK1,ERK1/2,FAM98B,HNRNPA1,HNRNPDL,IDE,MIA2,MRPL1,MRPL17,MRPL19,MRPL41,MRPL44,MRPL47,MRPS26,MRPS9,PRDX2,PSMB,PSMB3,PSMB4,PSMB6,Proteasome PA700/20s,RBM3,RBMX,SAFB,SERBP1,SH3GLB2,TAF15,TRA2B,Transportin,U2AF1/U2AF1L5,U2af,UBA5,YLPM1
RNA Post-Transcriptional Modification, Cellular Assembly and Organization, Protein Synthesis	47	26	CDC5L,Complement component 1,DDX17,DDX23,EIF3,EIF3H,EIF4B,EIF4G1,ERK,Eif4g,FAU,HNRNPA2B1,HNRNPD,IK,LSM2,P-TEFb,PLCB4,PSIP1,PTGR2,RPS10,RPS15,RPS19,Ribosomal 40s subunit,SF3B6,SNRPB,SNRPD1,SNRPD2,SNRPE,SNRPG,SPAG4,Spliceosome,TRUB1,U1 snRNP,USP39,snRNP
Cell Cycle, Cell Morphology, Cellular Assembly and Organization	35	21	AP3D1,ATG7,Actin,Alpha tubulin,CALD1,CDK1/2,CENPE,CLTA,Ck2,Cofilin,Collagen Alpha1,DCTN2,DEK,Dynein,E2f,FLNB,G3BP1,H1-0,HAT1,HCFC1,Hat,Jnk,KTN1,LARP4B,Limk,MAP1B,MPP5,MRE11,MTDH,PAK4,Pak,STMN1,UBA6,histone deacetylase,thymidine kinase
Cellular Assembly and Organization, Cellular Function and Maintenance, Infectious Diseases	35	21	26s Proteasome,AFP,AKAP3,APC (complex),ATP5PO,ATPase,CDC73,CEBPA,CG,CHMP2A,CHMP4B,CHMP5,DBI,DNAJC13,FIP1L1,FSH,HISTONE,HMGN1,HMGN3,Histone h3,Hsp70,Hsp90,LTF,Lh,MACROH2A1,NAA10,POLR1C,PPID,Pka,RRBP1,Rxr,SMARCA4,TK1,Ubiquitin,estrogen receptor
DHT vs Control (DEGs)
Cellular Movement, Cancer	34	32	ATP11A,BEND5,CADPS2,CCDC69,CD109,CDKL5,CNTNAP3,CNTNAP3B,DLGAP2,DOCK3,ELMO1,EPDR1,FRAS1,FYN,GAB3,GASK1A,HES4,HOXC8,LRBA,LRRC4C,LRRC8C,LRRIQ1,MTFP1,NDFIP2,ODAPH,PIEZO2,PTPRK,PTPRT,PTPase,Plexin A,TCAF2,TMEM108,TSPOAP1,TULP4,cannabinoid receptor
Neurological Disease, Organismal Injury and Abnormalities, Auditory Disease	34	32	ABHD2,APOBEC3C,CFAP206,CLDN8,DAAM2,DCDC2,ESR1,FAM186A,FKBP,FKBP11,FKBP1B,FKBP2,FKBP7,FKBP9,HACD1,HCP5,KCNH3, KLHL3,LOC391322,MALL,PCDHB14,PCDHB4,PCDHB6,PGC,PLXDC1,RBMY1A1 (includes others),RTN4RL1,Ryr,SLC44A1,SLC6A6,TBRG1,UMODL1,WIPI1,peptidylprolyl isomerase
Embryonic Development, Nervous System Development and Function, Organ Development	34	32	ADAMTSL4,ADAMTSL5,CATIP,CLEC18A/CLEC18C,CREB5,CUBN,DAB1,DCDC2B,DNA-methyltransferase,EFHC2,FAM161A,GNE,GNMT,ITGB7,KRTAP5-9,LIMS2,LONRF1,MTSS1,MTUS2,NKX2-2,NUTM1,OLIG1,PPP1R18,PRC2,SALL2,SH3RF2,SLC6A20,SPINK2,SPRY2,SRC (family),SUSD6,TSGA10,ZBTB43,ZNF439,ZNF624
Cardiac Arteriopathy, Cardiovascular Disease, Organismal Injury and Abnormalities	34	32	AGT,BACH2,BCAP29,C5orf30,CCDC85A,CSMD1,DGKH,DUX4,EML6,FRG2C,GAL3ST2,GALNT10,GALNT13,GALNT16,GALNT3,GLCCI1,HS3ST3A1,HS3ST4,HS6ST3,KHDRBS3,LOC728392,MATN2,MYBPC1,NELL2,NOVA1,PTBP2,SGCD,SGCG,SULT4A1,TENM2,TRIM49/TRIM49C,ZNF516,creatine kinase,polypeptide N-acetylgalactosaminyltransferase,sulfotransferase
Cell-To-Cell Signaling and Interaction, Cardiovascular Disease, Nervous System Development and Function	34	32	ADGRA1,ADGRB1,ADGRB2,ADGRG6,ADRA2B,ADRA2C,FZD3,FZD5,GALR3,GIPR,GPR135,GPR143,GPR149,GPR173,GPR19,GPR52,GPR63,GRK,GRM6,Gpcr,HCAR2,HCAR3,LPAR3,MCHR1,NPBWR1,NPFFR2,NPY4R/NPY4R2,NTSR1,NTSR2,OPRL1,SSTR1,SSTR5,TACR2,VN1R1,phospholipase
Cancer, Organismal Injury and Abnormalities, Respiratory Disease	34	32	ATP2A3,BRINP1,CARMIL1,CENPN,CEP85L,COLEC12,CORO1A,Cr3,ENDOD1,ESPN,Eotaxin,FAM234B,FRMD3,FRMD5,GXYLT2,HLA-DPA1,IFT80,ITGB2,KLRG2,LAPTM4B,MYO3B,ORC5,PCDHAC2,PCDHGB3,PCDHGB4,PCDHGB5,PRAP1,PTCRA,RABGAP1L,RETREG1,RTL9,SCAVENGER receptor CLASS A,SMC6,TASOR2,ZPLD1
DHT+BIC vs Control (DEGs)
Molecular Transport, Cancer	27	18	20s proteasome,Actin,Alp,Alpha tubulin,CUX2,Cyclin D,ERG,ERK,FGF12,FGF18,FOSL1,Fgf,GDF6,HLA-G,HVCN1,Hdac,KCNC1,KCNH1,Lfa-1,MHC CLASS I (family),NLRP12,Ngf,PCGEM1,PFK,PLA2,PREX1,PSTPIP2,Pak,Pde,SLC45A3,TCF,TCF7,TUBA8,WNT9B,Wnt
Embryonic Development, Organ Development, Organismal Development	27	18	ADRB,AQP7,CYP21A2,CaMKII,Calcineurin A,Calcineurin protein(s),Ck2,Creb,Dynamin,ESRRG,FOSB,H4C3,ITGB1BP2,JPH3,L-type Calcium Channel,MEF2C,MUC19,MYLPF,Mucin,Muscarinic cholinergic receptor,NOVA2,NR4A3,PI3K (complex),PP1 protein complex group,PP2A,PROX1,Pkg,Rb,SCN2A,SLC8A1,SYT11,SYT13,Synaptotagmin,TNFAIP8L3,calpain
Lipid Metabolism, Small Molecule Biochemistry, Molecular Transport	25	17	ACKR1,ADGRB1,ALOX5,B3GALT2,CCR10,CHRNB4,DISP3,FREM2,GPR19,HHIPL2,HLA-G,HNRNPCL1/HNRNPCL2,HNRNPU,KCNG1,KCNS2,KHDRBS3,KY,LRRIQ3,LTC4S,MS4A8,MTNR1B,MYO1G,PTGER1,R3HCC1L,RNF123,SPTLC1,SPTLC3,SPTSSB,TAS2R31,TGFB1,TMEM139,UNC93A,USP17L18 (includes others),ZNF727,protein phosphatase
Cellular Development, Cellular Growth and Proliferation, Nervous System Development and Function	25	17	ADGRB2,ADGRB3,AGO2,ARX,BTBD11,CCK,CFAP61,CLEC3B,CNR1,Ca2+,DAGLA,DLG1,DLG4,DLGAP1,ERBB2,FAM163B,JUN,KCNA4,KCNH1,KCNJ4,LHFPL1,LRRTM1,MUCL3,NMB,NPFFR2,NPS,PAGE4,SDK1,SLC24A4,TACR2,TLR7,TTC9B,UPK2,mir-941,tridecanoic acid
Organismal Development, Small Molecule Biochemistry, Drug Metabolism	23	16	3 beta HSD,ADH1C,AMOTL1,AMPK,AMY1C (includes others),C/EBP,CPT1,FOXA2,FRMD1,Fibrinogen,GHRL,GPIIB-IIIA,GST,GSTM1,GSTM2,Growth hormone,HDL,HDL-cholesterol,IL23,LEPR,LYZ,MEF2,MT3,MUC5B,NFkB (complex),Nr1h,PEPCK,PPARGC1A,PRKAA,RXRG,SAA,SLC7A9,STAC2,Sod,glutathione peroxidase
Cellular Function and Maintenance, Hematological System Development and Function, Lymphoid Tissue Structure and Development	23	16	26s Proteasome,ACRV1,ADAMTS4/5,ADAMTS5,APOE,CHN1,CHRNA2,FAIM2,GTPase,Gsk3,H2BC13,HHLA2,HISTONE,Histone h3,Hsp70,IL1,Insulin,MATN4,Nos,PGLYRP1,PLSCR1,Pka,Proinsulin,RNA polymerase II,Rock,SLC6A19,SNCA,SPI1,USP17L2 (includes others),USP17L7,Ubiquitin,Vegf,c-Src,cytokine,hemoglobin
DHT +ENZ vs Control (DEGs)
Post-Translational Modification, Cancer	34	22	ACAN,Akt,CDK4/6,CTRB1,CTRB2,Casein,Collagen type II,Collagen(s),ENG,Ecm,GPC5,HRNR,Hedgehog,ITGA8,KLK1,KLK14,KLK3,Kallikrein,LAG3,MMP10,MMP17,MMP28,Mmp,N-Cadherin,PAPSS2,PCDH19,PCYT1B,PRSS1,PRSS3,Pdgf Ab,RMRP,SPARCL1,Serine Protease,TGFB3,trypsin
Drug Metabolism, Small Molecule Biochemistry, Developmental Disorder	32	21	CHST7,CST2,CYP2F1,CYP3A5,CYP4B1,Ctnna,ETS,FOXA2,FRMD1,GH2,GST,GSTM1,GSTM2,Growth hormone,HDL,HDL-cholesterol,HS3ST3A1,ITGB8,LDL-cholesterol,LIPG,MT3,MUC5B,NFkB (complex),PCSK9,PLAAT4,PXR ligand-PXR-Retinoic acid-RXRα,SAA,SGCG,SULT1C2,TCEAL7,TNFRSF13C,Tenascin,creatine kinase,sulfotransferase,unspecific monooxygenase
Cellular Function and Maintenance, Hematological System Development and Function, Hematopoiesis	28	19	ASIP,Alp,BGN,CXCR4,Collagen type I (complex),GGT5,IL12 (family),IL12RB2,IL15,Ifn,IgG,IgG1,IgG2a,IgG2b,Ige,Igg3,Igm,KCNB1,KCNV2,KRT20,KRT75,KRT80,LGALS9,LGALS9C,LMO2,NCF1,NUTM1,P38 MAPK,Pro-inflammatory Cytokine,RUNX1,STAT5a/b,Smad2/3,TAL2,Tgf beta,mir-663
Connective Tissue Development and Function, Skeletal and Muscular System Development and Function, Tissue Development	28	19	26s Proteasome,Actin,CASP5,CCL5,CD3,COX6B2,EGLN,ESR2,FBP1,GAPDHS,HHLA2,HSD17B6,HSPA6,Hsp70,Hsp90,IFI16,Immunoglobulin,Insulin,Interferon alpha,KLF8,MROH8,NIM1K,NRROS,Nr1h,POTEJ,RNA polymerase II,Rnr,SGK2,SLC35D1,SYT11,TICRR,Tnf (family),Vegf,caspase,cytokine
DNA Replication, Recombination, and Repair, Nucleic Acid Metabolism, Small Molecule Biochemistry	24	17	CD8A,CTF1,Collagen Alpha1,DIO3,ERK,GBP4,HLA Class I,HLA-G,IFN Beta,IFN alpha/beta,IFN type 1,IFNL4,IL-2R,IL12 (complex),Ifnar,JAK,KCNJ10,MHC CLASS I (family),MHC Class I (complex),MHC Class II (complex),NADPH oxidase,NLRP12,OAS1,OGN,PDE11A,PDE2A,PRXL2A,Pde,RAG1,STMN4,TLR3,TSH,Tlr,ZNF750,collagen type i (family)
Behavior, Cellular Movement, Nervous System Development and Function	24	17	CHN1,CLSTN2,CNTF,Creb,Dynamin,EPHA4,F Actin,FOSL1,Fcer1,GMPR,GTPase,HNRNPCL1/HNRNPCL2,ITGB1BP2,Integrin,LCN2,LDB3,MAP2K1/2,MRC1,MYH2,Mlc,Nfat (family),OSCAR,PI3K (complex),PLC gamma,PTK,RND2,Raf,Rap1,Ras homolog,Rsk,SEPTIN4,SLC1A3,Secretase gamma,TCR,TXK
Cell-To-Cell Signaling and Interaction, Nervous System Development and Function, Cell Signaling	24	17	ACR,ADCY,ADGRG5,ADRA2C,AMPK,AREG,BDKRB1,Beta Arrestin,FSH,Focal adhesion kinase,G protein,GNRH,GPR22,GPR52,GPR82,GRM1,Gpcr,Lh,MCHR1,Mapk,Metalloprotease,NPFFR2,NT5C1A,NTSR1,NTSR2,P2RY1,PLC,PTH1R,Pka,RAS,RASAL1,Rac,STAT,Sfk,chemokine

## Sheet: Table S2
Table S2. GO - Biological Processes affected by androgen and anti-androgen treatment
Note: Top GO-Biological Processes with p < 0.05 associated with up-/down-regulated DEPs and DEGs were considered for the analysis
Gene Set Name [# Genes (K)]	Description	# Genes in Overlap (k)	p-value	FDR q-value
DHT DEPs Upregulated
GO_MRNA_METABOLIC_PROCESS [840]	The chemical reactions and pathways involving mRNA, messenger RNA, which is responsible for carrying the coded genetic 'message', transcribed from DNA, to sites of protein assembly at the ribosomes. [ISBN:0198506732]	102	6.72 e-76	5.06 e-72
GO_RNA_PROCESSING [917]	Any process involved in the conversion of one or more primary RNA transcripts into one or more mature RNA molecules. [GOC:mah]	99	1.43 e-68	5.39 e-65
GO_MRNA_PROCESSING [503]	Any process involved in the conversion of a primary mRNA transcript into one or more mature mRNA(s) prior to translation into polypeptide. [GOC:mah]	78	7.41 e-66	1.86 e-62
GO_RNA_SPLICING_VIA_TRANSESTERIFICATIOTION_REACTIONS [345]	Splicing of RNA via a series of two transesterification reactions. [GOC:krc]	68	1.08 e-64	2.03 e-61
GO_RNA_SPLICING [433]	The process of removing sections of the primary RNA transcript to remove sequences not present in the mature form of the RNA and joining the remaining sections to form the mature form of the RNA. [GOC:krc, GOC:mah]	73	2.68 e-64	4.04 e-61
GO_REGULATION_OF_MRNA_METABOLIC_PROCESCESS [325]	Any process that modulates the frequency, rate or extent of mRNA metabolic process. [GO_REF:0000058, GOC:TermGenie, GOC:vw]	46	6.06 e-37	7.6 e-34
GO_INTRACELLULAR_TRANSPORT [1741]	The directed movement of substances within a cell. [GOC:ai]	88	4.74 e-34	5.1 e-31
GO_RIBONUCLEOPROTEIN_COMPLEX_BIOGENESIESIS [419]	A cellular process that results in the biosynthesis of constituent macromolecules, assembly, and arrangement of constituent parts of a complex containing RNA and proteins. Includes the biosynthesis of the constituent RNA and protein molecules, and those macromolecular modifications that are involved in synthesis or assembly of the ribonucleoprotein complex. [GOC:isa_complete, GOC:mah]	47	4.99 e-33	4.7 e-30
GO_INTERSPECIES_INTERACTION_BETWEEN_OR_ORGANISMS [940]	Any process in which an organism has an effect on an organism of a different species. [GOC:cc]	64	7.61 e-32	6.37 e-29
DHT DEPs Downregulated
GO_INTRACELLULAR_TRANSPORT [1741]	The directed movement of substances within a cell. [GOC:ai]	123	3.12 e-57	2.35 e-53
GO_SMALL_MOLECULE_METABOLIC_PROCESS [1962]	The chemical reactions and pathways involving small molecules, any low molecular weight, monomeric, non-encoded molecule. [GOC:curators, GOC:pde, GOC:vw]	120	4.36 e-49	1.64 e-45
GO_INTRACELLULAR_PROTEIN_TRANSPORT [1151]	The directed movement of proteins in a cell, including the movement of proteins between specific compartments or structures within a cell, such as organelles of a eukaryotic cell. [GOC:mah]	93	1.55 e-47	3.9 e-44
GO_CELLULAR_AMIDE_METABOLIC_PROCESS [1146]	The chemical reactions and pathways involving an amide, any derivative of an oxoacid in which an acidic hydroxy group has been replaced by an amino or substituted amino group, as carried out by individual cells. [GOC:curators]	91	7.46 e-46	1.41 e-42
GO_PEPTIDE_METABOLIC_PROCESS [879]	The chemical reactions and pathways involving peptides, compounds of two or more amino acids where the alpha carboxyl group of one is bound to the alpha amino group of another. [GOC:go_curators]	81	1.59 e-45	2.4 e-42
GO_INTERSPECIES_INTERACTION_BETWEEN_OR_ORGANISMS [940]	Any process in which an organism has an effect on an organism of a different species. [GOC:cc]	81	2.47 e-43	3.1 e-40
GO_CELLULAR_MACROMOLECULE_LOCALIZATION [1930]	Any process in which a macromolecule is transported to, and/or maintained in, a specific location at the level of a cell. Localization at the cellular level encompasses movement within the cell, from within the cell to the cell surface, or from one location to another at the surface of a cell. [GOC:mah]	111	1.28 e-42	1.38 e-39
GO_PEPTIDE_BIOSYNTHETIC_PROCESS [736]	The chemical reactions and pathways resulting in the formation of peptides, compounds of 2 or more (but usually less than 100) amino acids where the alpha carboxyl group of one is bound to the alpha amino group of another. This may include the translation of a precursor protein and its subsequent processing into a functional peptide. [GOC:dph, GOC:jl]	71	3.65 e-41	3.44 e-38
GO_ESTABLISHMENT_OF_PROTEIN_LOCALIZATIATION_TO_ORGANELLE [564]	The directed movement of a protein to a specific location on or in an organelle. Encompasses establishment of localization in the membrane or lumen of a membrane-bounded organelle. [GOC:mah]	63	2.46 e-40	2.06 e-37
GO_PROTEIN_TARGETING [428]	The process of targeting specific proteins to particular regions of the cell, typically membrane-bounded subcellular organelles. Usually requires an organelle specific protein sequence motif. [GOC:ma]	56	1.24 e-39	9.34 e-37
DHT DEGs Upregulated
	The chemical reactions and pathways involving small molecules, any low molecular weight, monomeric, non-encoded molecule. [GOC:curators, GOC:pde, GOC:vw]	251	2.29 e-51	1.72 e-47
GO_LIPID_METABOLIC_PROCESS [1405]	The chemical reactions and pathways involving lipids, compounds soluble in an organic solvent but not, or sparingly, in an aqueous solvent. Includes fatty acids; neutral fats, other fatty-acid esters, and soaps; long-chain (fatty) alcohols and waxes; sphingoids and other long-chain bases; glycolipids, phospholipids and sphingolipids; and carotenes, polyprenols, sterols, terpenes and other isopren…	186	7.6 e-40	2.86 e-36
GO_ORGANIC_ACID_METABOLIC_PROCESS [1164]	The chemical reactions and pathways involving organic acids, any acidic compound containing carbon in covalent linkage. [ISBN:0198506732]	161	8.48 e-37	2.13 e-33
GO_CELLULAR_LIPID_METABOLIC_PROCESS [1064]	The chemical reactions and pathways involving lipids, as carried out by individual cells. [GOC:jl]	151	8.03 e-36	1.51 e-32
GO_MONOCARBOXYLIC_ACID_METABOLIC_PROCEOCESS [654]	The chemical reactions and pathways involving monocarboxylic acids, any organic acid containing one carboxyl (COOH) group or anion (COO-). [GOC:vk]	107	7.44 e-31	1.12 e-27
GO_ORGANIC_HYDROXY_COMPOUND_METABOLIC_IC_PROCESS [547]	The chemical reactions and pathways involving organic hydroxy compound. [GOC:pr, GOC:TermGenie]	90	2.66 e-26	3.34 e-23
GO_RESPONSE_TO_OXYGEN_CONTAINING_COMPOMPOUND [1698]	Any process that results in a change in state or activity of a cell or an organism (in terms of movement, secretion, enzyme production, gene expression, etc.) as a result of an oxygen-containing compound stimulus. [GOC:pr, GOC:TermGenie]	177	3.97 e-25	4.27 e-22
GO_LIPID_BIOSYNTHETIC_PROCESS [710]	The chemical reactions and pathways resulting in the formation of lipids, compounds soluble in an organic solvent but not, or sparingly, in an aqueous solvent. [GOC:go_curators]	102	7.26 e-25	6.83 e-22
GO_SECRETION [1680]	The controlled release of a substance by a cell or a tissue. [GOC:ai]	172	1.42 e-23	1.19 e-20
GO_RESPONSE_TO_ENDOGENOUS_STIMULUS [1721]	Any process that results in a change in state or activity of a cell or an organism (in terms of movement, secretion, enzyme production, gene expression, etc.) as a result of a stimulus arising within the organism. [GOC:sm]	174	3 e-23	2.26 e-20
DHT DEGs Downregulated
GO_BIOLOGICAL_ADHESION [1425]	The attachment of a cell or organism to a substrate, another cell, or other organism. Biological adhesion includes intracellular attachment between membrane regions. [GOC:isa_complete]	201	1.65 e-50	1.24 e-46
GO_NEUROGENESIS [1625]	Generation of cells within the nervous system. [GO_REF:0000021, GOC:cls, GOC:curators, GOC:dgh, GOC:dph, GOC:jid, GOC:mtg_15jun06]	210	1.26 e-46	4.75 e-43
GO_CELL_CELL_SIGNALING [1665]	Any process that mediates the transfer of information from one cell to another. This process includes signal transduction in the receiving cell and, where applicable, release of a ligand and any processes that actively facilitate its transport and presentation to the receiving cell. Examples include signaling via soluble ligands, via cell adhesion molecules and via gap junctions. [GOC:dos, GOC:ma…	200	1.23 e-39	3.08 e-36
GO_NEURON_DIFFERENTIATION [1365]	The process in which a relatively unspecialized cell acquires specialized features of a neuron. [GOC:mah]	177	2.17 e-39	4.09 e-36
GO_REGULATION_OF_NERVOUS_SYSTEM_DEVELOELOPMENT [928]	Any process that modulates the frequency, rate or extent of nervous system development, the origin and formation of nervous tissue. [GOC:ai]	137	1.59 e-36	2.39 e-33
GO_LOCOMOTION [1984]	Self-propelled movement of a cell or organism from one location to another. [GOC:dgh]	216	2.44 e-36	3.06 e-33
GO_CELL_PROJECTION_ORGANIZATION [1545]	A process that is carried out at the cellular level which results in the assembly, arrangement of constituent parts, or disassembly of a prolongation or process extending from a cell, e.g. a flagellum or axon. [GOC:jl, GOC:mah, http://www.cogsci.princeton.edu/~wn/]	183	2.02 e-35	2.17 e-32
GO_ANIMAL_ORGAN_MORPHOGENESIS [1071]	Morphogenesis of an animal organ. An organ is defined as a tissue or set of tissues that work together to perform a specific function or functions. Morphogenesis is the process in which anatomical structures are generated and organized. Organs are commonly observed as visibly distinct structures, but may also exist as loosely associated clusters of cells that work together to perform a specific f…	146	6.34 e-35	5.97 e-32
GO_REGULATION_OF_CELL_DIFFERENTIATION [1881]	Any process that modulates the frequency, rate or extent of cell differentiation, the process in which relatively unspecialized cells acquire specialized structural and functional features. [GOC:go_curators]	202	4.03 e-33	3.37 e-30
GO_NEURON_DEVELOPMENT [1114]	The process whose specific outcome is the progression of a neuron over time, from initial commitment of the cell to a specific fate, to the fully functional differentiated cell. [GOC:dph]	145	1.82 e-32	1.37 e-29
DHT+BIC DEPs Upregulated
GO_RNA_PROCESSING [917]	Any process involved in the conversion of one or more primary RNA transcripts into one or more mature RNA molecules. [GOC:mah]	118	3.68 e-78	1.39 e-74
GO_AMIDE_BIOSYNTHETIC_PROCESS [876]	The chemical reactions and pathways resulting in the formation of an amide, any derivative of an oxoacid in which an acidic hydroxy group has been replaced by an amino or substituted amino group. [GOC:curators]	107	3.23 e-68	8.12 e-65
GO_PEPTIDE_BIOSYNTHETIC_PROCESS [736]	The chemical reactions and pathways resulting in the formation of peptides, compounds of 2 or more (but usually less than 100) amino acids where the alpha carboxyl group of one is bound to the alpha amino group of another. This may include the translation of a precursor protein and its subsequent processing into a functional peptide. [GOC:dph, GOC:jl]	97	8.98 e-65	1.69 e-61
GO_PEPTIDE_METABOLIC_PROCESS [879]	The chemical reactions and pathways involving peptides, compounds of two or more amino acids where the alpha carboxyl group of one is bound to the alpha amino group of another. [GOC:go_curators]	99	1.38 e-59	2.08 e-56
GO_CELLULAR_AMIDE_METABOLIC_PROCESS [1146]	The chemical reactions and pathways involving an amide, any derivative of an oxoacid in which an acidic hydroxy group has been replaced by an amino or substituted amino group, as carried out by individual cells. [GOC:curators]	110	3.16 e-59	3.97 e-56
GO_ORGANONITROGEN_COMPOUND_BIOSYNTHETIETIC_PROCESS [1859]	The chemical reactions and pathways resulting in the formation of organonitrogen compound. [GOC:pr, GOC:TermGenie]	132	4.93 e-56	5.3 e-53
GO_RIBONUCLEOPROTEIN_COMPLEX_BIOGENESIESIS [419]	A cellular process that results in the biosynthesis of constituent macromolecules, assembly, and arrangement of constituent parts of a complex containing RNA and proteins. Includes the biosynthesis of the constituent RNA and protein molecules, and those macromolecular modifications that are involved in synthesis or assembly of the ribonucleoprotein complex. [GOC:isa_complete, GOC:mah]	71	5.92 e-55	5.57 e-52
GO_RNA_SPLICING [433]	The process of removing sections of the primary RNA transcript to remove sequences not present in the mature form of the RNA and joining the remaining sections to form the mature form of the RNA. [GOC:krc, GOC:mah]	70	1.01 e-52	8.47 e-50
GO_MRNA_PROCESSING [503]	Any process involved in the conversion of a primary mRNA transcript into one or more mature mRNA(s) prior to translation into polypeptide. [GOC:mah]	73	1.5 e-51	1.13 e-48
DHT+BIC DEPs Downregulated
GO_INTRACELLULAR_TRANSPORT [1741]	The directed movement of substances within a cell. [GOC:ai]	451	2.46 e-194	9.28 e-191
GO_CELLULAR_MACROMOLECULE_LOCALIZATION [1930]	Any process in which a macromolecule is transported to, and/or maintained in, a specific location at the level of a cell. Localization at the cellular level encompasses movement within the cell, from within the cell to the cell surface, or from one location to another at the surface of a cell. [GOC:mah]	443	4.26 e-168	1.07 e-164
GO_INTRACELLULAR_PROTEIN_TRANSPORT [1151]	The directed movement of proteins in a cell, including the movement of proteins between specific compartments or structures within a cell, such as organelles of a eukaryotic cell. [GOC:mah]	337	2.53 e-160	4.77 e-157
GO_ORGANIC_ACID_METABOLIC_PROCESS [1164]	The chemical reactions and pathways involving organic acids, any acidic compound containing carbon in covalent linkage. [ISBN:0198506732]	328	2.82 e-150	4.25 e-147
GO_PROTEIN_CONTAINING_COMPLEX_ASSEMBLY [1782]	The aggregation, arrangement and bonding together of a set of macromolecules to form a protein-containing complex. [GOC:jl]	397	1.66 e-144	2.08 e-141
GO_ORGANONITROGEN_COMPOUND_BIOSYNTHETIETIC_PROCESS [1859]	The chemical reactions and pathways resulting in the formation of organonitrogen compound. [GOC:pr, GOC:TermGenie]	401	7.03 e-141	7.56 e-138
GO_CELLULAR_AMIDE_METABOLIC_PROCESS [1146]	The chemical reactions and pathways involving an amide, any derivative of an oxoacid in which an acidic hydroxy group has been replaced by an amino or substituted amino group, as carried out by individual cells. [GOC:curators]	312	6.3 e-138	5.93 e-135
GO_PEPTIDE_METABOLIC_PROCESS [879]	The chemical reactions and pathways involving peptides, compounds of two or more amino acids where the alpha carboxyl group of one is bound to the alpha amino group of another. [GOC:go_curators]	255	6.45 e-119	5.4 e-116
DHT+BIC DEGs Upregulated
GO_G_PROTEIN_COUPLED_RECEPTOR_SIGNALINLING_PATHWAY [1364]	A series of molecular signals that proceeds with an activated receptor promoting the exchange of GDP for GTP on the alpha-subunit of an associated heterotrimeric G-protein complex. The GTP-bound activated alpha-G-protein then dissociates from the beta- and gamma-subunits to further transmit the signal within the cell. The pathway begins with receptor-ligand interaction, or for basal GPCR signalin…	74	1.51 e-12	3.79 e-9
GO_ION_TRANSPORT [1692]	The directed movement of charged atoms or small charged molecules into, out of or within a cell, or between cells, by means of some agent such as a transporter or pore. [GOC:ai]	84	5.41 e-13	2.04 e-9
GO_NERVOUS_SYSTEM_PROCESS [1441]	A organ system process carried out by any of the organs or tissues of neurological system. [GOC:ai, GOC:mtg_cardio]	78	1.37 e-13	1.03 e-9
GO_FLAVONOID_GLUCURONIDATION [7]	The modification of a flavonoid by the conjugation of glucuronic acid. The resultant flavonoid glucuronosides are often much more water-soluble than the precursor. [GOC:BHF, PMID:20056724]	7	2.13 e-12	4.01 e-9
GO_EXTRACELLULAR_STRUCTURE_ORGANIZATIOTION [373]	A process that is carried out at the cellular level which results in the assembly, arrangement of constituent parts, or disassembly of structures in the space external to the outermost structure of a cell. For cells without external protective or external encapsulating structures this refers to space outside of the plasma membrane, and also covers the host cell environment outside an intracellula…	33	1.1 e-11	1.66 e-8
GO_CELLULAR_GLUCURONIDATION [18]	The modification of an organic chemical by the conjugation of glucuronic acid. The substances resulting from glucuronidation are known as glucuronosides (or glucuronides) and are often much more water-soluble than the non-glucuronic acid-containing precursor. [GOC:BHF]	9	3.98 e-11	5 e-8
GO_XENOBIOTIC_GLUCURONIDATION [9]	The modification of a xenobiotic substance by the conjugation of glucuronic acid. The resultant glucuronosides are often much more water-soluble than the xenobiotic precursor, enabling efficient excretion. [GOC:BHF, PMID:20056724]	7	7.38 e-11	7.94 e-8
GO_CATION_TRANSPORT [1180]	The directed movement of cations, atoms or small molecules with a net positive charge, into, out of or within a cell, or between cells, by means of some agent such as a transporter or pore. [GOC:ai]	61	4.38 e-10	3.8 e-7
GO_SENSORY_PERCEPTION [978]	The series of events required for an organism to receive a sensory stimulus, convert it to a molecular signal, and recognize and characterize the signal. This is a neurological process. [GOC:ai, GOC:dph]	54	4.54 e-10	3.8 e-7
DHT+BIC DEGs Downregulated
GO_REGULATION_OF_ION_TRANSPORT [699]	Any process that modulates the frequency, rate or extent of the directed movement of charged atoms or small charged molecules into, out of or within a cell, or between cells, by means of some agent such as a transporter or pore. [GOC:jl]	35	7.63 e-9	5.75 e-5
GO_CATION_TRANSPORT [1180]	The directed movement of cations, atoms or small molecules with a net positive charge, into, out of or within a cell, or between cells, by means of some agent such as a transporter or pore. [GOC:ai]	47	2.91 e-8	7.34 e-5
GO_REPRODUCTION [1457]	The production of new individuals that contain some portion of genetic material inherited from one or more parent organisms. [GOC:go_curators, GOC:isa_complete, GOC:jl, ISBN:0198506732]	54	2.92 e-8	7.34 e-5
GO_ION_TRANSPORT [1692]	The directed movement of charged atoms or small charged molecules into, out of or within a cell, or between cells, by means of some agent such as a transporter or pore. [GOC:ai]	59	5.48 e-8	9.58 e-5
GO_MULTI_MULTICELLULAR_ORGANISM_PROCESCESS [231]	A multicellular organism process which involves another multicellular organism of the same or different species. [GOC:jl]	18	6.36 e-8	9.58 e-5
GO_G_PROTEIN_COUPLED_RECEPTOR_SIGNALINLING_PATHWAY [1364]	A series of molecular signals that proceeds with an activated receptor promoting the exchange of GDP for GTP on the alpha-subunit of an associated heterotrimeric G-protein complex. The GTP-bound activated alpha-G-protein then dissociates from the beta- and gamma-subunits to further transmit the signal within the cell. The pathway begins with receptor-ligand interaction, or for basal GPCR signalin…	50	1.36 e-7	1.7 e-4
GO_CELL_ACTIVATION [1442]	A change in the morphology or behavior of a cell resulting from exposure to an activating factor such as a cellular or soluble ligand. [GOC:mgi_curators]	50	7 e-7	6.73 e-4
GO_FEMALE_PREGNANCY [191]	The set of physiological processes that allow an embryo or foetus to develop within the body of a female animal. It covers the time from fertilization of a female ovum by a male spermatozoon until birth. [ISBN:0192800825]	15	7.15 e-7	6.73 e-4
GO_MULTI_ORGANISM_REPRODUCTIVE_PROCESS [1016]	A biological process that directly contributes to the process of producing new individuals, involving another organism. [GOC:jl]	39	1.12 e-6	9.34 e-4
GO_METAL_ION_TRANSPORT [906]	The directed movement of metal ions, any metal ion with an electric charge, into, out of or within a cell, or between cells, by means of some agent such as a transporter or pore. [GOC:ai]	36	1.32 e-6	9.97 e-4
DHT+ENZ DEPs Upregulated
GO_RNA_PROCESSING [917]	Any process involved in the conversion of one or more primary RNA transcripts into one or more mature RNA molecules. [GOC:mah]	95	1.3 e-62	9.8 e-59
GO_MRNA_METABOLIC_PROCESS [840]	The chemical reactions and pathways involving mRNA, messenger RNA, which is responsible for carrying the coded genetic 'message', transcribed from DNA, to sites of protein assembly at the ribosomes. [ISBN:0198506732]	85	5.79 e-55	2.18 e-51
GO_MRNA_PROCESSING [503]	Any process involved in the conversion of a primary mRNA transcript into one or more mature mRNA(s) prior to translation into polypeptide. [GOC:mah]	69	2.15 e-53	5.4 e-50
GO_RNA_SPLICING [433]	The process of removing sections of the primary RNA transcript to remove sequences not present in the mature form of the RNA and joining the remaining sections to form the mature form of the RNA. [GOC:krc, GOC:mah]	64	1.36 e-51	2.56 e-48
GO_RNA_SPLICING_VIA_TRANSESTERIFICATIOTION_REACTIONS [345]	Splicing of RNA via a series of two transesterification reactions. [GOC:krc]	59	2.17 e-51	3.26 e-48
GO_AMIDE_BIOSYNTHETIC_PROCESS [876]	The chemical reactions and pathways resulting in the formation of an amide, any derivative of an oxoacid in which an acidic hydroxy group has been replaced by an amino or substituted amino group. [GOC:curators]	72	2.97 e-40	3.73 e-37
GO_PEPTIDE_BIOSYNTHETIC_PROCESS [736]	The chemical reactions and pathways resulting in the formation of peptides, compounds of 2 or more (but usually less than 100) amino acids where the alpha carboxyl group of one is bound to the alpha amino group of another. This may include the translation of a precursor protein and its subsequent processing into a functional peptide. [GOC:dph, GOC:jl]	66	3.35 e-39	3.6 e-36
GO_CELLULAR_AMIDE_METABOLIC_PROCESS [1146]	The chemical reactions and pathways involving an amide, any derivative of an oxoacid in which an acidic hydroxy group has been replaced by an amino or substituted amino group, as carried out by individual cells. [GOC:curators]	76	4.47 e-36	4.21 e-33
GO_PEPTIDE_METABOLIC_PROCESS [879]	The chemical reactions and pathways involving peptides, compounds of two or more amino acids where the alpha carboxyl group of one is bound to the alpha amino group of another. [GOC:go_curators]	67	2.05 e-35	1.71 e-32
DHT+ENZ DEPs Downregulated
GO_INTRACELLULAR_TRANSPORT [1741]	The directed movement of substances within a cell. [GOC:ai]	73	1.9 e-32	1.43 e-28
GO_INTRACELLULAR_PROTEIN_TRANSPORT [1151]	The directed movement of proteins in a cell, including the movement of proteins between specific compartments or structures within a cell, such as organelles of a eukaryotic cell. [GOC:mah]	56	6.55 e-28	2.47 e-24
GO_CELLULAR_MACROMOLECULE_LOCALIZATION [1930]	Any process in which a macromolecule is transported to, and/or maintained in, a specific location at the level of a cell. Localization at the cellular level encompasses movement within the cell, from within the cell to the cell surface, or from one location to another at the surface of a cell. [GOC:mah]	69	1.66 e-26	4.16 e-23
GO_MRNA_METABOLIC_PROCESS [840]	The chemical reactions and pathways involving mRNA, messenger RNA, which is responsible for carrying the coded genetic 'message', transcribed from DNA, to sites of protein assembly at the ribosomes. [ISBN:0198506732]	45	3.8 e-24	7.14 e-21
GO_PROTEIN_TARGETING [428]	The process of targeting specific proteins to particular regions of the cell, typically membrane-bounded subcellular organelles. Usually requires an organelle specific protein sequence motif. [GOC:ma]	31	1.28 e-20	1.93 e-17
GO_VIRAL_GENE_EXPRESSION [194]	A process by which a viral gene is converted into a mature gene product or products (proteins or RNA). This includes viral transcription, processing to produce a mature RNA product, and viral translation. [GOC:bf, GOC:jl, ISBN:0121585336]	23	2.29 e-20	2.87 e-17
GO_PEPTIDE_METABOLIC_PROCESS [879]	The chemical reactions and pathways involving peptides, compounds of two or more amino acids where the alpha carboxyl group of one is bound to the alpha amino group of another. [GOC:go_curators]	41	7.39 e-20	7.95 e-17
GO_PROTEIN_LOCALIZATION_TO_ENDOPLASMICMIC_RETICULUM [137]	A process in which a protein is transported to, or maintained in, a location within the endoplasmic reticulum. [GOC:mah]	20	1.05 e-19	9.9 e-17
GO_PROTEIN_TARGETING_TO_MEMBRANE [192]	The process of directing proteins towards a membrane, usually using signals contained within the protein. [GOC:curators]	22	3.3 e-19	2.76 e-16
GO_PROTEIN_CONTAINING_COMPLEX_ASSEMBLY [1782]	The aggregation, arrangement and bonding together of a set of macromolecules to form a protein-containing complex. [GOC:jl]	56	7.24 e-19	5.1 e-16
DHT+ENZ DEGs Upregulated
GO_METAL_ION_HOMEOSTASIS [667]	Any process involved in the maintenance of an internal steady state of metal ions within an organism or cell. [GOC:ai, GOC:jid, GOC:mah]	53	6.19 e-16	4.66 e-12
GO_G_PROTEIN_COUPLED_RECEPTOR_SIGNALINLING_PATHWAY [1364]	A series of molecular signals that proceeds with an activated receptor promoting the exchange of GDP for GTP on the alpha-subunit of an associated heterotrimeric G-protein complex. The GTP-bound activated alpha-G-protein then dissociates from the beta- and gamma-subunits to further transmit the signal within the cell. The pathway begins with receptor-ligand interaction, or for basal GPCR signalin…	83	4.77 e-15	1.8 e-11
GO_DIVALENT_INORGANIC_CATION_HOMEOSTASTASIS [525]	Any process involved in the maintenance of an internal steady state of divalent cations within an organism or cell. [GOC:mah]	46	9.2 e-15	2.31 e-11
GO_ION_TRANSPORT [1692]	The directed movement of charged atoms or small charged molecules into, out of or within a cell, or between cells, by means of some agent such as a transporter or pore. [GOC:ai]	90	9.44 e-14	1.78 e-10
GO_SENSORY_PERCEPTION [978]	The series of events required for an organism to receive a sensory stimulus, convert it to a molecular signal, and recognize and characterize the signal. This is a neurological process. [GOC:ai, GOC:dph]	62	6.22 e-13	8.07 e-10
GO_CELLULAR_ION_HOMEOSTASIS [683]	Any process involved in the maintenance of an internal steady state of ions at the level of a cell. [GOC:mah]	50	6.43 e-13	8.07 e-10
GO_REGULATION_OF_CYTOSOLIC_CALCIUM_IONION_CONCENTRATION [369]	Any process involved in the maintenance of an internal steady state of calcium ions within the cytosol of a cell or between the cytosol and its surroundings. [GOC:ai, GOC:mah, GOC:rph]	35	1.57 e-12	1.69 e-9
GO_NERVOUS_SYSTEM_PROCESS [1441]	A organ system process carried out by any of the organs or tissues of neurological system. [GOC:ai, GOC:mtg_cardio]	78	2.02 e-12	1.9 e-9
GO_ION_HOMEOSTASIS [831]	Any process involved in the maintenance of an internal steady state of ions within an organism or cell. [GOC:ai]	55	2.48 e-12	2.07 e-9
GO_CHEMICAL_HOMEOSTASIS [1207]	Any biological process involved in the maintenance of an internal steady state of a chemical. [GOC:isa_complete]	68	9.96 e-12	7.5 e-9
DHT+ENZ DEGs Downregulated
GO_BIOLOGICAL_ADHESION [1425]	The attachment of a cell or organism to a substrate, another cell, or other organism. Biological adhesion includes intracellular attachment between membrane regions. [GOC:isa_complete]	95	10.98 e-13	5.01 e-9
GO_G_PROTEIN_COUPLED_RECEPTOR_SIGNALINLING_PATHWAY [1364]	A series of molecular signals that proceeds with an activated receptor promoting the exchange of GDP for GTP on the alpha-subunit of an associated heterotrimeric G-protein complex. The GTP-bound activated alpha-G-protein then dissociates from the beta- and gamma-subunits to further transmit the signal within the cell. The pathway begins with receptor-ligand interaction, or for basal GPCR signalin…	97	9.42 e-15	4.84 e-11
GO_REPRODUCTION [1457]	The production of new individuals that contain some portion of genetic material inherited from one or more parent organisms. [GOC:go_curators, GOC:isa_complete, GOC:jl, ISBN:0198506732]	101	1.29 e-14	4.84 e-11
GO_MULTI_ORGANISM_REPRODUCTIVE_PROCESS [1016]	A biological process that directly contributes to the process of producing new individuals, involving another organism. [GOC:jl]	73	1.36 e-11	2.56 e-8
GO_BEHAVIOR [598]	The internally coordinated responses (actions or inactions) of animals (individuals or groups) to internal or external stimuli, via a mechanism that involves nervous system activity. [GOC:ems, GOC:jl, ISBN:0395448956, PMID:20160973]	50	1.52 e-10	2.29 e-7
GO_MULTICELLULAR_ORGANISM_REPRODUCTION [853]	The biological process in which new individuals are produced by one or two multicellular organisms. The new individuals inherit some proportion of their genetic material from the parent or parents. [GOC:isa_complete, GOC:jid]	62	3.09 e-10	3.88 e-7
GO_NERVOUS_SYSTEM_PROCESS [1441]	A organ system process carried out by any of the organs or tissues of neurological system. [GOC:ai, GOC:mtg_cardio]	88	5.1 e-10	5.49 e-7
GO_DEFENSE_RESPONSE [1765]	Reactions, triggered in response to the presence of a foreign body or the occurrence of an injury, which result in restriction of damage to the organism attacked or prevention/recovery from the infection caused by the attack. [GOC:go_curators]	101	8.73 e-10	8.21 e-7
GO_REGULATION_OF_CELL_DIFFERENTIATION [1881]	Any process that modulates the frequency, rate or extent of cell differentiation, the process in which relatively unspecialized cells acquire specialized structural and functional features. [GOC:go_curators]	105	1.52 e-9	1.2 e-6
GO_CELL_CELL_ADHESION [847]	The attachment of one cell to another cell via adhesion molecules. [GOC:dos]

## Sheet: Table S3
Table S3. Dysregulated upstream regulators in response to androgen and anti-androgen treatment
Note: Upstream regulators are ordered based on the P-value overlap values.
DHT vs Control
Upstream Regulator	Molecule Type	Predicted Activation State	Activation z-score	P-value of overlap	Target molecules in dataset
MYC	transcription regulator	Inhibited	-2.678	1.35e-16	FAU,HDAC2,KLK3,MRE11,NDRG1,PGRMC2,RBBP7,RPL13,RPL13A,RPL17,RPL18,RPL18A,RPL24,RPL26,RPL27,RPL28,RPL29,RPL3,RPL35,RPL4,RPL5,RPL6,RPL7,RPLP0,RPS13,RPS17,RPS19,RPS3A,RPS8
RICTOR	other	Activated	3.128	8.63e-12	ATP5F1C,ATP6V0A1,FAU,MRPL13,NDUFA9,NDUFB7,NDUFS7,NDUFV1,RPL13A,RPL14,RPL17,RPL18,RPL26,RPL28,RPL4,RPL6,RPL7,RPLP0,RPS10,RPS13,RPS18,RPS19,RPS8
INSR	kinase	Inhibited	-2.228	5.55e-06	ACSL1,CDC5L,CDK1,CEBPA,CYP51A1,DEK,DMAC2L,FEN1,GRB10,HADHA,HADHB,NAMPT,NDRG1,NDUFA9,PRKD1,PSPC1,RPL5,TFAM,YBX1
dihydrotestosterone	chemical - endogenous mammalian	Activated	2.341	3.66e-05	ACPP,ACSL3,C1orf116,CEBPA,DBI,FKBP5,GRB10,GTF2I,HMGN1,KLK3,MT-CYB,NDRG1,PEA15,RPL27,RPL28,RPL3,RPL5,RPS17,SELENBP1,TF,UAP1,UGT2B17
CLPP	peptidase	Activated	2.646	4.02e-05	ACSL1,HADH,HADHA,HADHB,PHB2,SLC25A11,TFAM
beta-estradiol	chemical - endogenous mammalian	Activated	2.399	0.000157	A2M,ACOX1,ACPP,ACSL1,AFP,CDK1,CEBPA,CLIC4,CTNND1,CTTN,CYP51A1,DUSP3,FEN1,FEZ2,FOLH1,G6PD,GPX1,GRB10,HADH,HBB,HDAC2,HNRNPA1,HNRNPD,HNRNPK,ILF3,IMPDH2,ITIH2,KLK3,KRT8,LTF,MCM6,NAMPT,NDRG1,PAFAH1B1,PGRMC2,PHB2,PIK3R1,RBBP7,RPL17,RPS13,SELENBP1,SETD7,SLC12A2,SRP54,SRSF2,SSTR1,TF,TJP1,TMPO,TRA2B
Hbb-b1	transporter	Inhibited	-2.236	0.000388	ATP5F1C,CEBPA,NDUFA9,NDUFB7,NDUFS7,NDUFV1,TF
HBA1/HBA2	transporter	Inhibited	-2.236	0.000406	ATP5F1C,NDUFA9,NDUFB7,NDUFS7,NDUFV1
tretinoin	chemical - endogenous mammalian	Inhibited	-2.389	0.000972	A2M,ACOX1,ACSL1,AFP,CEBPA,CTNND1,DBI,EIF4G1,GPX1,GRB10,HADHA,HNRNPD,HNRNPK,ILF3,IMPDH2,KLK3,LTF,NDRG1,NDUFB7,NDUFV1,PIK3R1,PLOD3,RPL13,RPL3,RPL4,RPL5,RPL6,RPL7,RPS17,RPS19,SLC12A2,SNRPD3,SNRPE,TF,TJP1,TPM4,TPP1,TUBB3,YBX1
STK11	kinase	Inhibited	-2.111	0.00322	A2M,ATP5F1C,BTF3,DUT,IMPDH2,MPST,NDUFA9,NDUFB7,NDUFS7,NDUFV1,NPEPL1
CDKN2A	transcription regulator	Inhibited	-2.561	0.00386	A2M,APPL2,CDK1,CUL1,DEK,FEN1,GLB1,KLK3,RBBP7,TMPO,TPP1
RB1	transcription regulator	Inhibited	-2.414	0.0104	APPL2,CBX5,CDK1,CEBPA,DEK,FEN1,H1-5,MCM6,NDUFA9,NDUFS7,NDUFV1,SAFB,TMPO
torin1	chemical reagent	Activated	2.236	0.0136	COX6C,NDUFA9,NDUFB7,NDUFS7,RPL32
NR4A1	ligand-dependent nuclear receptor	Activated	2.646	0.0161	ACO1,CEBPA,CTNND1,ENO2,G6PD,KRT8,NDUFB7,NDUFS7,TJP1
MED1	transcription regulator	Activated	2.213	0.0275	ACOX1,CDK1,CEBPA,EDF1,KLK3,LAD1
AR	ligand-dependent nuclear receptor	Activated	2.507	0.0282	ACPP,DBI,ENO2,FEN1,FKBP5,IMPDH2,KLK3,NDRG1,TF,TJP1,TPX2,TUBB3,UGT2B17
ERBB2	kinase	Activated	2.537	0.0287	CDK1,CHMP2B,CUL1,CYP51A1,FEN1,FEZ2,FLOT2,G3BP1,HADHB,HNRNPK,KLK3,MCM6,NDRG1,NDUFV1,RPL17,RPS10,SQOR,TJP1
okadaic acid	chemical toxicant	Activated	2	0.0466	CDK1,NDRG1,SRSF3,SSTR1
PRKAA1	kinase	Inhibited	-2.236	0.0641	FKBP5,GPX1,NPEPL1,TFAM,TJP1
SPARC	other	Inhibited	-2	0.0722	ARG2,MCM6,NDRG1,SERPINA7
IL5	cytokine	Activated	2.621	0.122	A2M,DDX21,MTDH,NDRG1,PRDX4,RBM3,TPM4
SPP1	cytokine	Inhibited	-2.236	0.126	NDUFA9,NDUFS7,NDUFV1,PIK3R1,TM7SF2
FSH	complex	Activated	2.153	0.129	ACPP,ARL6IP5,CTNND1,DUSP3,FKBP5,PDXK,PI4K2A,PRKD1,TF
DHT+BIC vs Control
MYC	transcription regulator	Activated	3.188	1.14e-09	AFP,CDK1,CEBPA,DBI,DDX21,DDX3X,DEK,EIF4G1,FBL,FECH,GGH,GLG1,HNRNPA1,HNRNPA2B1,HNRNPAB,HNRNPD,HNRNPU,ITGAM,NOP58,RPL10,RPL27,RPL3,RPL6,RPL7A,RPS18,RPS19,RPS7,RRM2,SNRPD1,SNRPD2,SRSF2,TF,TIMM23,YBX1,YBX3
SFPQ	transcription regulator	Activated	2.429	3.65e-08	ACIN1,CHERP,HNRNPU,KLK3,SF3B2,U2AF1/U2AF1L5,U2AF2
tanespimycin	chemical drug	Inhibited	-2.72	3.82e-08	AKT2,CDK1,HNRNPA1,HNRNPA2B1,HNRNPAB,RPL24,RPS8,SNRPB,SNRPF,SNRPG,SRSF2
TCR	complex	Activated	2.88	7.31e-07	FBL,HSD17B10,NDUFA10,NOP58,RPL10A,RPL13A,RPL17,RPL23A,RPL3,RPL4,RPL6,RPS13,RPS15,RPS17,SNRPD3,SYNCRIP
IL3	cytokine	Activated	2.219	1.2e-06	CTTN,FUS,HNRNPA2B1,IK,ITGAM,RBM3,RPL10,RPL3,RPL4,RPL6,RPS17,RPS19,RPS7,SNRPD2,YBX1
SP2509	chemical reagent	Inhibited	-2.714	0.000222	AFP,AKT2,DDX3X,DEK,EIF4B,EIF4G1,HNRNPA2B1,HNRNPD,ILF3,SETD7,TPX2
Hbb-b1	transporter	Activated	2	0.000278	ATP5PO,CEBPA,ITGAM,NDUFA7,NDUFB4,TF
tazemetostat	chemical drug	Inhibited	-2.53	0.000659	AFP,AKT2,DDX3X,DEK,EIF4B,EIF4G1,HNRNPA2B1,HNRNPD,ILF3,SETD7
CD247	transmembrane receptor	Activated	2	0.00316	RBM3,RPS17,SNRNP70,TAF15
CD3	complex	Activated	3.606	0.00358	CDK1,EWSR1,FBL,HMGN1,HMGN2,HNRNPA1,HNRNPA2B1,HNRNPR,RBM3,RPL6,SNRPB,TAF15,TMPO,UQCR11
beta-estradiol	chemical - endogenous mammalian	Activated	2.458	0.00442	A2M,AFP,CDC73,CDK1,CEBPA,CTTN,DDX17,FEN1,FEZ2,GSTA1,HBB,HNRNPA1,HNRNPD,HNRNPK,ILF3,ITIH2,KLK3,KPNA2,LTF,NOP58,RAB6A,RBM14,RP2,RPL17,RPS13,RRM2,SELENBP1,SETD7,SRSF2,TF,TMPO,TRA2B
phosphate	chemical - endogenous mammalian	Activated	2	0.0115	A2M,AHSG,RPL7L1,UQCR11
torin1	chemical reagent	Inhibited	-2	0.0148	ATP6V0C,NDUFA7,NDUFS2,RPL32
KDM5A	transcription regulator	Inhibited	-2	0.0369	MRPL17,MRPL58,NDUFA10,NDUFS2
KDM5B	transcription regulator	Inhibited	-2	0.0424	CDK1,RECQL,SNRPD1,SNRPG
fulvestrant	chemical drug	Inhibited	-2.4	0.0508	CDK1,EWSR1,FEN1,KLK3,LTF,RBM14
ESR1	ligand-dependent nuclear receptor	Activated	2.108	0.0585	AKT2,ANK3,CALD1,CDK1,CEBPA,DDX17,DDX21,DIAPH1,FLOT2,HNRNPD,KHDRBS1,KLK3,LTF,RAB35,RAB6A,RBM25,RP2,TMPO,VPS28
tetrachlorodibenzodioxin	chemical toxicant	Inhibited	-2	0.302	DCTN2,GSTA1,KHDRBS1,PRKAR2B,SERPINA7
DHT+ENZ vs Control
MYC	transcription regulator	Activated	2.849	8.11e-06	DBN1,DDX21,DDX3X,DDX5,DEK,EIF4G1,HMGA1,HNRNPA1,HNRNPA2B1,HNRNPAB,HNRNPD,HNRNPU,MCM6,PFKM,RPL27,RPL7,RPLP1,RPS19,RRS1,SNRPD2,SRSF2,TF,THOP1,USP54,YBX1
SFPQ	transcription regulator	Activated	2.216	9.5e-06	ACIN1,HNRNPU,SF3B2,U2AF1/U2AF1L5,U2AF2
CD 437	chemical drug	Inhibited	-2.333	5.26e-05	HMGN2,HNRNPA1,RBMX,RPLP1,RPS10,SNRPB,SNRPD2,SRSF3,YBX1
tanespimycin	chemical drug	Inhibited	-2.646	8.44e-05	HNRNPA1,HNRNPA2B1,HNRNPAB,RBMX,SNRPB,SNRPE,SRSF2
tazemetostat	chemical drug	Inhibited	-2.33	0.000862	DDX3X,DEK,EIF4G1,HNRNPA2B1,HNRNPD,ILF3,PITPNA,SRSF6,TUBB3
SP2509	chemical reagent	Inhibited	-2.33	0.00114	DDX3X,DEK,EIF4G1,HNRNPA2B1,HNRNPD,ILF3,PITPNA,SRSF6,TUBB3
beta-estradiol	chemical - endogenous mammalian	Activated	2.352	0.0029	A2M,AP3D1,ATP6V1F,ATRX,CDC73,CYP51A1,DBN1,EMG1,FEN1,FEZ2,GYG1,HBB,HNRNPA1,HNRNPD,HNRNPK,IDE,ILF3,IMPDH2,ITIH2,LTF,MCM6,PITPNA,RPL17,SELENBP1,SRSF2,TF,TMPO,TRA2B,UBA5
FLT1	kinase	Activated	2	0.00394	DDX3X,EWSR1,G3BP1,G3BP2
CD3	complex	Activated	2.111	0.00672	EWSR1,HMGN1,HMGN2,HNRNPA1,HNRNPA2B1,HNRNPR,POLR2B,RBM3,RPL35A,SNRPB,TAF15,TMPO
uranyl nitrate	chemical toxicant	Activated	2	0.0126	FAU,HNRNPA2B1,RPL27,RPL7
FN1	enzyme	Activated	2	0.0301	DDX3X,EWSR1,G3BP1,G3BP2,U2AF2
dihydrotestosterone	chemical - endogenous mammalian	Activated	2	0.0507	DDX5,GOSR1,HMGN1,HNRNPU,MT-CYB,RPL27,SELENBP1,TF,USP54
EGFR	kinase	Activated	2.435	0.0547	HMGA1,HNRNPA1,HNRNPA2B1,HNRNPD,HNRNPDL,HNRNPK,SERBP1
decitabine	chemical drug	Inhibited	-2.33	0.0681	CDC73,DDX3X,DEK,EIF4G1,HNRNPA2B1,HNRNPD,ILF3,PITPNA,RPL4,SRSF6,TUBB3
ESR1	ligand-dependent nuclear receptor	Activated	2.701	0.216	BCLAF1,CALD1,DDX21,GOSR1,GYG1,HNRNPD,IMPDH2,KHDRBS1,LTF,PSIP1,RAB35,SFPQ,SH3GLB2,TMPO
OSM	cytokine	Activated	2.449	0.303	A2M,AKAP3,ATP2B4,DCTN1,PLCB4,SNRPE
NUPR1	transcription regulator	Inhibited	-2.236	0.402	ENO2,H1-5,HNRNPA2B1,SAFB,TMPO
BIC vs Control
MYC	transcription regulator	Activated	3.441	3.49e-08	ABCE1,FAU,HMGA1,PTMA,RPL21,RPL23A,RPL24,RPL27,RPL29,RPL31,RPL35,RPL4,RPL6,RPS12,RPS13,RPS15,RPS17,RPS19,RPS9
SFPQ	transcription regulator	Activated	2.621	5.73e-07	ACIN1,CHERP,HNRNPU,SF3A2,SF3B2,U2AF1/U2AF1L5,U2AF2
GnRH analog	biologic drug	Inhibited	-2	2.84e-05	AP3D1,CHMP2A,HNRNPDL,IK,MPV17,NDUFB1,NDUFS7,PABPC1,PSMA6,PSMB3,SMARCE1,SNRPD3,SRRM2,SRRT,SRSF3,TAF15
IL3	cytokine	Activated	2	0.000144	CTTN,FUS,GART,HNRNPA2B1,IK,MAN2B1,PSMB3,RBM3,RPL4,RPL6,RPS12,RPS17,RPS19,SNRPD2,YBX1
TCR	complex	Activated	2.359	0.000374	FBL,GNPDA1,ISG15,NHP2,RPL10A,RPL23A,RPL31,RPL4,RPL6,RPS13,RPS15,RPS17,SNRPD3,SYNCRIP,UBA52
NF1	other	Inhibited	-2	0.000755	MRPL15,RPL10A,RPL21,RPS19
metribolone	chemical reagent	Activated	2.111	0.0053	ADAMTS1,ATP6V0C,ATP6V1F,C1orf116,COX6C,HNRNPDL,JPT1,NDUFB1,NDUFB10,NDUFS5,NDUFS7
FLT1	kinase	Activated	2.236	0.00538	DDX3X,EIF4B,EWSR1,G3BP1,G3BP2
1,2-dithiol-3-thione	chemical reagent	Inhibited	-2.174	0.0108	ARF1,COPS5,CTSD,GSPT1,GSTA1,PSMA2,PSMA6,PSMB3
ESR1	ligand-dependent nuclear receptor	Activated	3.533	0.0115	AKT2,AP2B1,APOA1,BCLAF1,CALD1,CAMK2B,COMT,CRKL,CTSD,DDX17,DDX21,GOSR1,HNRNPD,KHDRBS1,LIMA1,LTF,MAP1B,MYH10,PCNA,PKIB,PSIP1,PTMA,RBM25,RRBP1,SFPQ,SIGIRR,SON,TMPO,VPS28,YKT6
seocalcitol	chemical drug	Activated	2	0.0122	G3BP1,LRP1,PCNA,SNU13
CD247	transmembrane receptor	Activated	2	0.0129	RBM3,RPS17,SNRNP70,TAF15
fulvestrant	chemical drug	Inhibited	-2.778	0.0191	APOA1,COMT,CTSD,CYCS,EWSR1,FEN1,LTF,PCNA,RBM14
LCK	kinase	Activated	2	0.0193	FBL,NHP2,RPL4,SFPQ
genistein	chemical drug	Activated	2.471	0.0316	A2M,APOA1,ATP5PO,CTSD,LTF,MAN2B1,MDC1,NPC2,PCNA,PKIB,PTPN6
IGF1	growth factor	Activated	2.122	0.0476	A2M,CTSD,DDX5,EIF4B,HBB,HMGA1,OCLN,PCNA,PDXK,SRSF3,TF,UBE2G1
MTOR	kinase	Inhibited	-2.63	0.0688	ATG7,CYCS,GLG1,PCNA,PGP,PPP2CA,PRKAR2B,PTPN6,RPS18
doxorubicin	chemical drug	Activated	2.375	0.0987	A2M,ADAMTS1,ATG7,CTSD,LIMA1,PCNA,PFKM,RBM3,RBM39,YBX1
dihydrotestosterone	chemical - endogenous mammalian	Activated	2	0.134	ADAMTS1,C1orf116,DBI,DDX5,GOSR1,HMGN1,HNRNPU,RPL27,RPS12,RPS17,RPS29,TF
bortezomib	chemical drug	Inhibited	-2	0.14	PCNA,PKIB,PSMA2,PSMA6,PSMB3,PSMD2
HOXA10	transcription regulator	Inhibited	-2	0.265	CHERP,LTF,MAP1B,SNRPE
NFE2L2	transcription regulator	Inhibited	-2.157	0.292	ARF1,COPS5,CTSD,GSPT1,GSTA1,PAFAH1B1,PSMA6,PSMB3
NUPR1	transcription regulator	Inhibited	-2.236	1	H1-5,HNRNPA2B1,MYH10,RBM14,TMPO
TCF4	transcription regulator	Activated	2	1	H1-0,LRP1,PPIF,RPL22L1,SUB1
cisplatin	chemical drug	Activated	2.433	1	A2M,ADAMTS1,ATP6V0C,GSTA1,OCLN,RBM3,RPS9,YBX1
ENZ vs Control
MYC	transcription regulator	Activated	3.014	7.2e-09	ABCF1,FAU,HMGA1,MRE11,NCL,PSMB6,RPL10,RPL17,RPL18,RPL23A,RPL24,RPL29,RPL4,RPL6,RPL8,RPS15,RPS17,RPS19
SFPQ	transcription regulator	Activated	2.429	2.9e-06	ACIN1,CHERP,HNRNPU,SF3B2,U2AF1/U2AF1L5,U2AF2
FLT1	kinase	Activated	2.121	3.55e-06	AHCY,DDX3X,EIF4B,EWSR1,G3BP1,G3BP2,SMARCA4,SURF1
FN1	enzyme	Activated	2.121	0.000188	AHCY,COPS5,DDX3X,EIF4B,EWSR1,G3BP1,G3BP2,SMARCA4,SURF1,U2AF2
PHF12	transcription regulator	Inhibited	-2	0.000566	BRIX1,EXOSC6,NOP2,RRS1
LCK	kinase	Activated	2.236	0.00144	CDK1,FBL,RPL4,SFPQ,XRN2
tazemetostat	chemical drug	Inhibited	-3.162	0.0028	AFP,DDX3X,DEK,EIF4B,EIF4G1,HNRNPA2B1,HNRNPD,ILF3,PITPNA,RBM39
CD28	transmembrane receptor	Activated	2.111	0.00322	EWSR1,FBL,GNL2,HAT1,HMGN1,HMGN2,HNRNPA1,MACROH2A1,NCL,RPL6,SNRPB
SP2509	chemical reagent	Inhibited	-3.162	0.0037	AFP,DDX3X,DEK,EIF4B,EIF4G1,HNRNPA2B1,HNRNPD,ILF3,PITPNA,RBM39
trichostatin A	chemical drug	Inhibited	-2.999	0.00403	AFP,CDK1,CEBPA,DDX3X,DEK,EIF4B,EIF4G1,G6PD,HBB,HNRNPA2B1,HNRNPD,ILF3,NDRG2,PITPNA,RBM39,SMARCA4,STMN1,TK1,TMPO,TRA2B
TCR	complex	Activated	2.373	0.00466	FBL,NDUFA10,PIK3R1,RPL17,RPL23A,RPL4,RPL6,RPS15,RPS17,RRS1,SYNCRIP
mibolerone	chemical drug	Inhibited	-2.449	0.00567	CDK1,CLTA,DBI,STMN1,TF,TK1
progesterone	chemical - endogenous mammalian	Inhibited	-2.523	0.0147	ACOT7,ADH5,CHERP,COMT,FEN1,G6PD,HSPB11,IDE,LTF,MYO1D,NDRG2,PIK3R1,RRM2,TK1
phosphate	chemical - endogenous mammalian	Activated	2	0.0219	A2M,AHSG,RPL7L1,XRN2
decitabine	chemical drug	Inhibited	-2.74	0.0265	AFP,CDC73,CDK1,COMT,DDX3X,DEK,EIF4B,EIF4G1,FECH,HNRNPA2B1,HNRNPD,ILF3,PABPC1,PITPNA,RBM39,RPL4
cycloheximide	chemical reagent	Activated	2	0.449	AFP,EIF4B,EIF4G1,RBM3,TK1

## Sheet: Table S4
Table S4. Top diffrentially regulated KEGG pathways and associated proteins/genes in LNCaP cells treated with anti-androgens and C4-2B cells
Note: DEPs and DEGs shared between DHT+BIC/ENZ vs control and C4-2B vs LNCaP are highlighted in Red.
KEGG Pathway	DEPs
	DHT+BIC vs Control	DHT+BIC vs Control	DHT+BIC/ENZ vs Control	C4-2B vs LNCaP
Spliceosome	PPIH; CHERP; HNRNPA3; PRPF19; RBM25; SNRPC; SNRPD1; SNRPD3; SNRPF; SNRPG; CDC5L; SNRPG; CDC5L;	SF3B1; PRPF31; RBMX; CTNNBL1; SRSF6; SNRPA; SNRPE; SRSF9; DDX46;	ALYREF; SF3B4; USP39; SRSF10; SF3B2; LSM6; U2AF2; DDX5; SNW1; ACIN1; HNRNPA1; HNRNPK; HNRNPU; RBMXL1; SF3B6; WBP11; MAGOHB; LSM2; SRSF2; SRSF3; SRSF7; TRA2B; SNRNP70; SNRPB; SNRPD2; U2AF1; SF3A2; SF3B5; DHX16; DDX23; YBX1	PQBP1; BCAS2; SF3A1; TCERG1; SF3B2; SNRNP27; LSM6; DDX42; DDX5; DHX15; PUF60; SNW1; ACIN1; SF3B3; LSM4; LSM3; RBMX; TRA2A; HNRNPC; HNRNPK; HNRNPU; HSPA8; CRNKL1; LSM8; WBP11; MAGOHB; PRPF40A; THOC2; XAB2; LSM2; RBM25; SRSF1; SRSF2; SRSF3; SRSF7; TRA2B; SNRNP70; SNRPA1; SNRPB2; SNRPC; SNRPD1; SNRPD2; SNRPD3; DDX39B; PHF5A; RBM17; DDX23; SART1; DDX46; CDC5L; RBM8A; YBX1
Ribosome biogenesis	FBL; WDR43; GTPBP4; GNL3; GAR1; HEATR1; LSG1;	TCOF1	DKC1; EMG1; NOP56; XRN2; NOB1; GNL2; NOP58; NAT10;	NXF1; UTP14A; POP1; WDR36; CSNK2B; DKC1; XRN2; GTPBP4; GNL3; NOB1; EIF6; NVL; UTP18; GAR1; IMP3; LSG1; NHP2; RAN; TCOF1; XPO1; EFL1; UTP4; BMS1;
Ribosome	RPL22L1; MRPL21; RPL36; MRPL18; RPL10A; RPL3; RPL7A; RPL10; RPL23A; RPL24; RPL32; RPL36AL; RPS4Y1; RPS7; RPS8; RPS13; RPS15; RPS16; RPS18; RPS24; RPS29; MRPL14; MRPL9; MRPL1; MRPL33;	MRPL20; RPL7; RPL13; RPL18A; RPL31; RPL35A; RPLP0; RPLP1; RPS4X; MRPS5; RPL14; MRPL19;	RPL35; RPL13A; MRPL15; MRPS16; RPS27L; MRPS7; RPL4; RPL6; RPL17; RPL18; RPL19; RPL27; RPL27A; RPL29; RPS5; RPS10; RPS17; RPS19; RPS25; RPS26; MRPL17; MRPL11;	MRPL22; RPSA; MRPL2; MRPL4; MRPS7; MRPS2; MRPL27; MRPL35; MRPS17; MRPS18A; MRPS10; RPL3; RPL5; RPL7; RPL7A; RPL8; RPL9; RPL12; RPL13; RPL15; RPL17; RPL18A; RPL19; RPL24; RPL26; RPL27; RPL30; RPL29; RPL27A; RPL32; RPL34; RPL36AL; RPL38; RPLP0; RPLP2; MRPL12; RPS3A; RPS4X; RPS5; RPS6; RPS7; RPS8; RPS9; RPS10; RPS11; RPS12; RPS14; RPS13; RPS15A; RPS16; RPS17; RPS18; RPS19; RPS20; RPS23; RPS24; RPS25…
RNA transport	EIF4EBP1; NUP160; NUP188; PABPC1; XPO5; NUP93;	EIF2B1; PNN; RAE1; EIF2B4; SNRPA;	ALYREF; SRRM1; RNPS1; NUP35; EIF2S3; EIF4B; EIF4G1; ACIN1; FMR1; NUP43; MAGOHB; ELAC2; NUP85; AAAS; PYM1; EIF1AY; FXR2; NUP155; EIF5B;	EIF1B; NXF1; PAIP1; NUP50; POP1; STRAP; XPOT; CLNS1A; EEF1A1; EEF1A2; EIF1AX; EIF2S1; EIF2S3; EIF4A1; EIF4A2; EIF4B; EIF4G1; EIF4G2; EIF5; ACIN1; CYFIP1; NUP160; NUP62; KPNB1; TRNT1; NUP54; MAGOHB; THOC2; NDC1; RAN; UPF1; ELAC2; SMN1; SUMO2; TPR; XPO1; DDX39B; NUP214; FXR1; RAE1; EIF3A; EIF3B; EIF3D; EIF3F; EIF3H; EIF3I; EIF2B4; PABPC4; EIF2B3; EIF2B5; EIF2S2; FXR2; NUP155; SRRM1; RBM8A;
Protein processing in endoplasmic reticulum	HSP90AB1; UBQLN4; SKP1; DNAJC5; UBXN6;	RAD23A	DAD1; EIF2AK1; SAR1A; SSR3; UBE2G1; VCP; MOGS;	BCAP31; STUB1; HYOU1; SEC24A; HSPH1; SEC61B; CRYAB; DAD1; DDOST; EIF2S1; STT3B; HSPA4L; AMFR; PDIA3; SEC61A1; UBQLN1; HSPA5; HSPA8; HSP90AA1; HSP90AB1; DNAJB1; STT3A; P4HB; UBE2J1; NPLOC4; NSFL1C; MAP2K7; RAD23A; SAR1A; RAD23B; RPN1; RPN2; DNAJC1; SIL1; SSR1; SSR3; SSR4; SEC62; HSP90B1; UBE2D3; UBE2G1; UFD1; VCP; WFS1; EDEM3; CALR; SYVN1; CANX; BAG2; PDIA4; SEC24D
Oxidative phosphorylation	UQCR11; NDUFA11; NDUFB4; NDUFS1; NDUFS8; ATP6V1H; ATP5PO; SDHA; SDHD; UQCRB;	ATP5MG; NDUFC2; NDUFV1; COX7A2L;	CYTB; NDUFA2; NDUFA7; NDUFA10; NDUFS2; NDUFS5; NDUFV2; ATP6V0C; ATP6V1F;	COX6B1; COX7A2; COX7C; PPA2; NDUFS7; COX1; NDUFA2; NDUFA6; NDUFA9; NDUFA10; NDUFB3; NDUFB4; NDUFB5; NDUFB9; NDUFS2; NDUFS8; NDUFV2; ATP5F1C; ATP5ME; ATP6V1A; ATP6V1C1; SDHB; SDHD; UQCRB; UQCRC1; UQCRC2; ATP6V0D1; ATP5MF;
Proteoglycans in Cancer	ITGAV; PXN; ACTG1;	FLNB; PPP1CC; MAPK3;	DDX5; EIF4B; CTTN; AKT2; ANK3; LUM; PPP1R12A; PIK3R1;	DDX5; EGFR; EIF4B; CTTN; FLNA; FLNB; FN1; PDCD4; HRAS; ITGAV; PPP1R12A; PIK3R1; PLCG1; PRKCB; MAPK1; MAPK3; MAP2K1; ACTB; RPS6; STAT3; EZR; NUDT16L1;
PI3K/AKT and MAPK	EIF4EBP1; HSP90AB1; ITGAV; RELA; YWHAE; RELA	PPP2R1A; MAPK3; GNG12; YWHAZ; FLNB; PPM1A; MAPK3; GNG12; STK3	EIF4B; AKT2; GNG7; GYS1; PIK3R1; AKT2; MAPK1; MYC; RASA1	EGFR; EIF4B; FN1; GNB1; HRAS; HSP90AA1; HSP90AB1; ITGA6; ITGAV; LAMC1; PIK3R1; PPP2CA; PPP2R2A; PPP2R5E; MAPK1; MAPK3; MAP2K1; MYC; RHEB; RPS6; HSP90B1; YWHAE; YWHAG; YWHAH; YWHAZ; MAPK14; DUSP3; FLNA; FLNB; HSPA8; HSPB1; IL1RAP; STMN1; TAOK3; PPM1A; PPP3CA; PRKCB; MAP2K1; MAP2K7; RAP1B; RASA2; RPS6KA1; RPS6KA3; STK3; MAPKAPK2;
Cell cycle	SKP1; YWHAE; CDK1	MCM4; YWHAZ	MCM2; MCM5; MCM6	STAG1; CDKN2A;STAG2; EP300; MCM2; MCM3; MCM5; MCM6; MCM7; PCNA; PRKDC; RAD21; YWHAE; YWHAG; YWHAH; YWHAZ; SMC1A; MAD1L1; CCNB1;
Focal adhesion	DIAPH1; ITGAV; PXN; ACTG1; ZYX	FLNB; PPP1CC; MAPK3;	PAK4; MAPK1; AKT2; PPP1R12A; PIK3R1	PAK4; MYL12A; DIAPH1; EGFR; FLNA; FLNB; FN1; PARVB; HRAS; ILK; ITGA6; ITGAV; LAMC1; PPP1R12A; PIK3R1; PRKCB; MAPK1; MAPK3; MAP2K1; RAP1B; ACTB; SHC1; ACTN4;
Pathways in Cancer	APC; ITGAV; RELA; SKP1;	TFG; APPL1; MAPK3;	CEBPA; AKT2; GNG7; KLK3; KIF7; MGST3; PIK3R1; PLCB4; HSP90AB1, MAPK1	TFG; TXNRD3; CKS1B; CTNNA1; NQO1; EGFR; EP300; FH; FN1; GNB1; GSTM3; HRAS; HSP90AA1; HSP90AB1; KLK3; ITGA6; ITGAV; LAMC1; MGST1; PIK3R1; PLCB4; PLCG1; PRKCB; MAPK1; MAPK3; MAP2K1; GSTT2B; STAT3; STAT1; ELOC; TPM3; TPR; HSP90B1; CASP7; CASP8; CUL2;
KEGG Pathway	DEGs
	DHT+BIC vs Control	DHT+BIC vs Control	DHT+BIC/ENZ vs Control	C4-2B vs LNCaP
Neuroactive ligand-receptor interaction	CHRNB4; LPAR1; EDNRA; F2; F2RL2; FSHB; TAC4; NPBWR1; GRIA4; GRID1; GRM6; GRPR; HRH1; HTR1D; HTR7; LEPR; LHB; GHRL; P2RY13; NPY4R; PTAFR; PTGER2; HRH4; TACR2; UCN2;	CYSLTR1; NMU; HRH3; CHRM4; CHRND; ADRA2C; DRD2; GABRG1; GABRG2; GH1; GRIK4; GRIN2B; GRIN2D; GRM1; HCRTR1; NTS; OPRM1; P2RX3; P2RY1; S1PR5; PRSS1; PRSS3; PTGER1; PTH; PTH1R; PTH2R; TACR3; C3AR1; CALCB; MCHR2; CCKBR; P2RX6;	NPFFR2; GPR83; NTSR2; GH2; MCHR1; HTR2B; NTSR1; OPRD1; PRSS2; BDKRB1; S1PR4;	CHRNA7; GRIN3A; ADORA2A; ADRA2A; GPR156; AGT; GRIN2C; MC1R; OPRK1; P2RX7; GAL; RLN1; RLN2; SSTR1; TACR2; C5;
PI3K/AKT	COL4A1; COL6A3; LPAR1; FGF21; ANGPT2; TNC; IGF1; IL2RB; IL2RG; ITGB6; NTF3; PGF; SYK;	SGK2; COMP; EPO; GH1; IFNB1; IL7; ITGA9; ITGB8; AREG; LAMB3; LAMC2; PPP2R2B; LPAR5; FGF17; CCND2;	CHAD; COL2A1; PIK3R6; VEGFD; LAMB4; GH2; ITGB3; KDR; TLR2; TNR; ITGA8; FGF18; TCL1B;	LAMC3; CHRM1; PIK3AP1; COL4A2; COL9A3; FN1; GNG4; IGF1; IGF1R; IL6R; ITGA2; ITGB4; ITGB7; LAMA3; LAMB1; LAMC1; MYB; PRKCA; RELN; THBS1;
MAPK	FGF21; ANGPT2; IGF1; MEF2C; NTF3; PGF; RAC2; CACNA1S; CACNB4; PLA2G4C; CACNA1I;	RASGRP2; RASGRP4; FLNC; HSPA6; IL1B; AREG; CACNA2D3; PTPN7; TGFB2; TGFB3; CACNA1E; CACNA2D1; CACNG1; FGF17;	DUSP5; VEGFD; FOS; CACNG4; KDR; PPP3R2; FGF18; CD14; CACNA2D4;	DUSP9; CACNG4; IGF1; IGF1R; PAK1; PRKCA; PTPRR; TGFB2; TGFB3;
Focal adhesion	COL4A1; COL6A3; MYLPF; TNC; IGF1; ITGB6; PAK3; PGF; RAC2; CAV1;	COMP; FLNC; ITGA9; ITGB8; LAMB3; LAMC2; CAV3; CCND2; MYLK3;	CHAD; COL2A1; VEGFD; LAMB4; ITGB3; KDR; TNR; ITGA8; PAK1	LAMC3; COL4A2; COL9A3; FN1; IGF1; IGF1R; ITGA2; ITGB4; ITGB7; LAMA3; LAMB1; LAMC1; MYLK; PAK1; PRKCA; RELN; THBS1;
Pathways in Cancer	COL4A1; CSF2RA; LPAR1; EDNRA; F2; GSTA5; FGF21; IGF1; IL2RB; IL2RG; IL5RA; PGF; PLCG2; PTGER2; RAC2; SPI1; TCF7; WNT11; WNT9B; PAX8; BIRC7;	RASGRP2; RASGRP4; CTNNA2; E2F2; EPO; ESR2; GNAI1; GSTM4; IL7; IL13; IL15; LAMB3; LAMC2; DLL4; LPAR5; PTGER1; TGFB2; TGFB3; WNT2; RUNX1; FGF17; CCND2;	VEGFD; LAMB4; FOS; ALK; GLI1; GSTA3; GSTM1; GSTM2; KLK3; IL12RB1; IL12RB2; BDKRB1; RXRG; SHH; TRAF1; WNT7A; CXCR4; FGF18;	CDK6; APC2; LAMC3; ADCY7; COL4A2; AGT; FN1; GLI3; GNG4; GSTA1; GSTM2; IGF1; IGF1R; IL6R; ITGA2; LAMA3; LAMB1; LAMC1; PRKCA; BRCA2; TGFB2; TGFB3; TRAF5; WNT8B; CXCR4; CAMK2B; FZD4; RUNX1;
